# Supplementary material for: Development and Validation of LC-Q-TOF-MS Methodology to Determine Mycotoxin Biomarkers in Human Urine
Source: Toxins (Basel). 2022 Sep 20;14(10):651. doi: 10.3390/toxins14100651 (PMC9612178; doi:10.3390/toxins14100651)
Supplement: Supplementary file 1 [file toxins-14-00651-s001.zip]

Archive with 1 entries (1 files):
- toxins-1903411-supplementary.pdf
